# Supplementary material for: Antibiotic Stewardship in Retail Pharmacies and the Access-Excess Challenge in China: A Policy Review
Source: Antibiotics (Basel). 2022 Jan 21;11(2):141. doi: 10.3390/antibiotics11020141 (PMC8868274; doi:10.3390/antibiotics11020141)
Supplement: Supplementary file 1 [file antibiotics-11-00141-s001.zip]

Archive with 1 entries (1 files):
- antibiotics-1555465-supplementary.pdf
